# Supplementary material for: Immediate Transcriptional Response to a Temperature Pulse under a Fluctuating Thermal Regime
Source: Integr Comp Biol. 2019 Jun 7;59(2):320–37. doi: 10.1093/icb/icz096 (PMC6703998; doi:10.1093/icb/icz096)
Supplement: icz096_Supplementary_Data [file icz096_supplementary_data.zip]

Archive with 3 entries (3 files):
- icb-2019-0064-File018.xlsx
- icb-2019-0064-File019.xlsx
- icb-2019-0064-File020.pdf
