# Supplementary material for: Immediate Transcriptional Response to a Temperature Pulse under a Fluctuating Thermal Regime
Source: Integr Comp Biol. 2019 Jun 7;59(2):320–37. doi: 10.1093/icb/icz096 (PMC6703998; doi:10.1093/icb/icz096)
Supplement: icz096_Supplementary_Data [file icz096_supplementary_data.zip › icb-2019-0064-File018.xlsx]

## Sheet: Sheet1
Table S1. Number and direction of differentially expessed transcripts
Sample 1	Sample 2	Up	Down	Total
29°C FTR Before pulse	6°C Constant	110 (65.5%)	58 (34.5%)	168
20° FTR During pulse	6°C Constant	93 (61.2%)	59 (38.2%)	152
6°C FTR After pulse	6°C Constant	124 (66.7%)	62 (33.3%)	186
29°C FTR Before pulse	20° FTR During pulse	74 (53.2%)	65 (46.8%)	139
20° FTR During pulse	6°C FTR After pulse	75 (59.5%)	51 (40.5%)	126
29°C FTR Before pulse	6°C FTR After pulse	36 (64.3%)	20 (35.7%)	56
	Total	340 (41.1%)	487 (58.9%)	827
