# Supplementary material for: Immediate Transcriptional Response to a Temperature Pulse under a Fluctuating Thermal Regime
Source: Integr Comp Biol. 2019 Jun 7;59(2):320–37. doi: 10.1093/icb/icz096 (PMC6703998; doi:10.1093/icb/icz096)
Supplement: icz096_Supplementary_Data [file icz096_supplementary_data.zip › icb-2019-0064-File019.xlsx]

## Sheet: Sheet1
Table S2. Frequent GO terms of significant differentially expressed transcripts
Category	Term	Description	n
BP	GO:0006355	Regulation of transcription, DNA-templated	9
	GO:0006351	Transcription, DNA-templated	6
	GO:0006633	Fatty acid biosynthetic process	4
	GO:0006030	Chitin metabolic process	4
	GO:0005975	Carbohydrate metabolic process	3
	GO:0055085	Transmembrane transport	3
	GO:0009072	Aromatic amino acid family metabolic process	2
	GO:0009058	Biosynthetic process	2
	GO:0006810	Transport	2
	GO:0035556	Intracellular signal transduction	2
CC	GO:0016021	Integral component of membrane	48
	GO:0005634	Nucleus	14
	GO:0005576	Extracellular region	9
	GO:0005622	Intracellular	4
	GO:0005737	Cytoplasm	3
MF	GO:0005524	ATP binding	14
	GO:0043565	Sequence-specific DNA binding	12
	GO:0008270	Zinc ion binding	10
	GO:0003677	DNA binding	9
	GO:0046872	Metal ion binding	9
	GO:0003676	Nucleic acid binding	8
	GO:0003700	Transcription factor activity, sequence-specific DNA binding	7
	GO:0008061	Chitin binding	5
	GO:0042302	Structural constituent of cuticle	5
	GO:0030170	Pyridoxal phosphate binding	5
	GO:0102337	3-oxo-cerotoyl-coa synthase activity	4
	GO:0102336	3-oxo-arachidoyl-coa synthase activity	4
	GO:0102338	3-oxo-lignoceronyl-coa synthase activity	4
	GO:0008483	Transaminase activity	3
	GO:0080019	Fatty-acyl-coa reductase (alcohol-forming) activity	3
	GO:0004252	Serine-type endopeptidase activity	3
	GO:0005506	Iron ion binding	3
	GO:0004674	Protein serine/threonine kinase activity	3
	GO:0016491	Oxidoreductase activity	3
	GO:0003723	RNA binding	3
	GO:0003707	Steroid hormone receptor activity	2
	GO:0016740	Transferase activity	2
	GO:0022857	Transmembrane transporter activity	2
	GO:0016887	Atpase activity	2
	GO:0005215	Transporter activity	2
	GO:0004930	G-protein coupled receptor activity	2
	GO:0020037	Heme binding	2
	GO:0016787	Hydrolase activity	2
	GO:0004672	Protein kinase activity	2
	GO:0003824	Catalytic activity	2
	GO:0005509	Calcium ion binding	2
	GO:0000166	Nucleotide binding	2
